# Supplementary material for: Visible-Light-Controlled Thermal Energy Storage and Release: A Tetra-Ortho-Fluorinated Azobenzene-Doped Composite Phase Change Material
Source: Molecules. 2025 Aug 31;30(17):3576. doi: 10.3390/molecules30173576 (PMC12429928; doi:10.3390/molecules30173576)
Supplement: Supplementary file 1 [file molecules-30-03576-s001.zip]

Archive with 1 entries (1 files):
- molecules-3803045-supplementary.pdf
